# Supplementary material for: Borylated 5-Membered Ring Iminosugars: Synthesis and Biological Evaluation for Glycosidase Inhibition and Anticancer Properties for Application in Boron Neutron Capture Therapy (BNCT)—Part 2
Source: Pharmaceuticals (Basel). 2025 Nov 17;18(11):1739. doi: 10.3390/ph18111739 (PMC12655172; doi:10.3390/ph18111739)
Supplement: Supplementary file 1 [file pharmaceuticals-18-01739-s001.zip]

Archive with 1 entries (1 files):
- pharmaceuticals-3880625-supplementary.pdf
